# Supplementary material for: Proteomic Alterations and Oxidative Stress in Seminal Plasma of Nellore Bulls Under Sexual Rest
Source: Int J Mol Sci. 2025 Mar 10;26(6):2457. doi: 10.3390/ijms26062457 (PMC11942078; doi:10.3390/ijms26062457)
Supplement: Supplementary file 1 [file ijms-26-02457-s001.zip]

Archive with 2 entries (2 files):
- Figure S1.png
- Supplementary information.xlsx
