# Supplementary material for: Proteomic Alterations and Oxidative Stress in Seminal Plasma of Nellore Bulls Under Sexual Rest
Source: Int J Mol Sci. 2025 Mar 10;26(6):2457. doi: 10.3390/ijms26062457 (PMC11942078; doi:10.3390/ijms26062457)
Supplement: Supplementary file 1 [file ijms-26-02457-s001.zip › Supplementary information.xlsx]

## Sheet: Guideline
								Proteomic alterations and oxidative stress in seminal plasma of Nellore bulls under sexual rest
				Udoekong, Ekaette Chris, Camilo Jose Ramirez-Lopez*, Denise Silva Okano, Edvaldo Barros, Pedro Marcus Pereira Vidigal, Iara Magalhães Ribeiro, Renner Philipe Rodrigues Carvalho, Mariana Machado Neves, Jose Domingos Guimarães, Simone Eliza Facioni Guimaraes*
							Universidade Federal de Viçosa, Department of Animal Science, Viçosa, 36570-900, Brazil, Universidade Federal de Viçosa, Department of Veterinary, Viçosa, 36570-900, Brazil Universidade Federal de Viçosa, Department of General Biology, Viçosa, 36570-900, Brazil Universidade Federal de Viçosa, Nucleus for Analysis of Biomolecules, Viçosa, 36570-900, Brazil
										*Corresponding authors: camilo.lopez@ufv.br
						Table S1: Total protein identified in seminal plasma from Nellore bulls in sexual rest. The proteins were identified by means of Peaks v.7 software.
						Table S2: Seminal plasma protein of resting Nelore bulls identified only in the first ejaculate. The proteins were identified by means of Peaks v.7 software. Bold letters indicate proteins identified only in each group.
						Table S3:Seminal plasma protein of resting Nelore bulls identified only in the last ejaculate. The proteins were identified by means of Peaks v.7 software. Bold letters indicate proteins identified only in each group.
						Table S4: Seminal plasma proteins differentially abundant between the first and last ejaculate of Nelore bulls at sexual rest. Reliability and functional attributes according to UniProtKB database

## Sheet: Table S1
Entry	Protein names
A0A3Q1LWV8	Ig-like domain-containing protein
A0A3Q1M1V3	Kazal-like domain-containing protein
A0A3Q1M4K3	Ubiquitin-like domain-containing protein
A0A3Q1M7E3	Glutathione peroxidase
A0A3Q1M858	Lipocln_cytosolic_FA-bd_dom domain-containing protein
A0A3Q1MA45	Hensin
A0A3Q1MCG3	5'-nucleotidase
A0A3Q1MDA5	Mesothelin
A0A3Q1MDD4	Beta-glucuronidase
A0A3Q1MFF3	Carboxypeptidase Q
A0A3Q1MIM1	Binder of sperm protein homolog 1
A0A3Q1MP70	Glucose-6-phosphate isomerase
A0A3Q1N2Q9	Adenylate kinase isoenzyme 1
A0JNP2	Secretoglobin family 1D member
A4FV94	KRT6A protein
A5D7M6	KRT5 protein
A5D7Q2	Igh protein
A5D7U1	Placenta-expressed transcript 1 protein
A5PJF7	C-C motif chemokine
A5PJL8	C1QTNF5 protein
A6QNW3	PIGR protein
A6QNX2	DPP7 protein
A6QNZ7	Keratin 10
A6QP39	MSLN protein
A6QPE2	MGC148336 protein
A6QPK0	SCGB2A2 protein
A6QQ77	Sperm acrosome membrane-associated protein 3
A7E3B2	Deoxyribonuclease-1
A7E3W2	Galectin-3-binding protein
B0JYQ0	ALB protein
B2KJ42	fructose-bisphosphatase
D4QBB3	Hemoglobin beta
D4QBB4	Globin A1
E1B6Z6	Lipocalin 2
E1B7S8	Acrosin-binding protein
E1B9H0	Beta-hexosaminidase
E1B9P4	Epididymal sperm binding protein 1
E1BDF3	Matrilin 4
E1BG25	Melanotransferrin
E1BI74	NAD(P)(+)--arginine ADP-ribosyltransferase
E1BLI4	CUB domain-containing protein
E1BN79	Carboxylic ester hydrolase
E1BNL3	Zonadhesin
F1MB08	phosphopyruvate hydratase
F1MBJ3	Alpha-mannosidase
F1MC11	Keratin, type I cytoskeletal 14
F1MGQ1	Deoxyribonuclease
F1MGU7	Fibrinogen gamma-B chain
F1MM32	Sulfhydryl oxidase
F1MNH9	WAP four-disulfide core domain protein 13
F1MQJ0	Angiotensin-converting enzyme
F1MX50	Cellular repressor of E1A-stimulated genes 1
F1MYA6	IZUMO family member 4
F1N191	Interleukin 4 induced 1
F1N1Z8	Uncharacterized protein
F1N2F2	Phosphoglycerate mutase
F1N3U5	Vanin 2
G3MX67	Protein LEG1 homolog
G3MXB5	IgA constant region
G3N0V0	Immunoglobulin heavy constant mu
G3N0V2	Keratin, type II cytoskeletal 1
G3X8E3	Beta-microseminoprotein
H2CNR1	Peptidoglycan-recognition protein
H7BWW2	Beta-hexosaminidase
M0QVY0	Keratin 6A
O02853	Prostaglandin-H2 D-isomerase
P00669	Seminal ribonuclease
P02070	Hemoglobin subunit beta
P02672	Fibrinogen alpha chain
P02676	Fibrinogen beta chain
P02769	Albumin
P02784	Seminal plasma protein PDC-109
P04557	Seminal plasma protein A3
P06394	Keratin, type I cytoskeletal 10
P07688	Cathepsin B
P0CG53	Polyubiquitin-B
P0CH28	Polyubiquitin-C
P10152	Angiogenin-1
P13600	Beta-nerve growth factor
P13696	Phosphatidylethanolamine-binding protein 1
P15467	Ribonuclease 4
P16368	Metalloproteinase inhibitor 2
P17697	Clusterin
P22226	Cathelicidin-1
P24627	Lactotransferrin
P25326	Cathepsin S
P25975	Procathepsin L
P26779	Prosaposin
P28291	C-C motif chemokine 2
P29392	Spermadhesin-1
P31096	Osteopontin
P37141	Glutathione peroxidase 3
P55206	C-type natriuretic peptide
P60712	Actin, cytoplasmic 1
P62803	Histone H4
P62992	Ubiquitin-40S ribosomal protein S27a
P63048	Ubiquitin-60S ribosomal protein L40
P63258	Actin, cytoplasmic 2
P79343	Acrosin
P79345	NPC intracellular cholesterol transporter 2
P80311	Peptidyl-prolyl cis-trans isomerase B
P81019	Seminal plasma protein BSP-30 kDa
P81187	Complement factor B
P81265	Polymeric immunoglobulin receptor
Q08DC0	Serpin peptidase inhibitor, clade E
Q0P569	Nucleobindin-1
Q0V8B6	Tripeptidyl-peptidase 1
Q0VCX2	Endoplasmic reticulum chaperone BiP
Q28017	Platelet-activating factor acetylhydrolase
Q28085	Complement factor H
Q28120	Glutaminyl-peptide cyclotransferase
Q29443	Serotransferrin
Q29444	Beta-mannosidase
Q2KIM0	Tissue alpha-L-fucosidase
Q2KJE5	Glyceraldehyde-3-phosphate dehydrogenase, testis-specific
Q2KJF1	Alpha-1B-glycoprotein
Q2NKV1	Angiogenin, ribonuclease, RNase A family, 5
Q2NKZ3	ADAM metallopeptidase domain 32
Q2PMM0	Sperm inner acrosomal membrane protein IAM38
Q2UVX4	Complement C3
Q2YDK3	Hyaluronidase
Q32KN6	Phosphoglycerate kinase
Q32KV0	Phosphoglycerate mutase 2
Q32KZ7	Zona pellucida binding protein
Q32LE5	Isoaspartyl peptidase/L-asparaginase
Q32LF7	Beta-1,4-galactosyltransferase
Q3SX14	Gelsolin
Q3SYR8	Immunoglobulin J chain
Q3SZB7	Fructose-1,6-bisphosphatase 1
Q3SZZ9	FGG protein
Q3T010	Phosphatidylethanolamine-binding protein 4
Q3T0K7	MFGE8 protein
Q3T0Z0	WAP four-disulfide core domain 2
Q3T101	IGL@ protein
Q3ZC64	Ephrin-A1
Q3ZCH5	Zinc-alpha-2-glycoprotein
Q3ZCL0	Cysteine-rich secretory protein 2
Q4R0H2	Spermadhesin 2
Q58D55	Beta-galactosidase
Q5DPW9	Cystatin E/M
Q5E998	Cathepsin L2
Q5XQN5	Keratin, type II cytoskeletal 5
Q6LBN7	Lactoferrin
Q6R8F2	Cadherin-1
Q76LV2	Heat shock protein HSP 90-alpha
Q7SIH1	Alpha-2-macroglobulin
Q7YRQ8	Tissue factor pathway inhibitor 2
Q8HZY1	Serine protease inhibitor clade E member 2
Q8SPF8	BPI fold-containing family B member 1
Q8SPP7	Peptidoglycan recognition protein 1
Q95114	Lactadherin
Q9BGU5	Cathepsin D
Q9N2I2	Plasma serine protease inhibitor
Q9XSJ4	Alpha-enolase
W0UV03	Ribonuclease A C1
W0UVF3	Ribonuclease A M1

## Sheet: Table S2
Entry	Protein names	Gene names
A0A3Q1MCG3	5'-nucleotidase	NT5E
P79343	Acrosin	bovine proacrosin
E1B7S8	Acrosin-binding protein	ACRBP
P60712	Actin, cytoplasmic 1	ACTB
P63258	Actin, cytoplasmic 2	ACTG1
Q2NKZ3	ADAM metallopeptidase domain 32	ADAM32
A0A3Q1N2Q9	Adenylate kinase isoenzyme 1	AK1
B0JYQ0	ALB protein	ALB
P02769	Albumin	ALB
Q2KJF1	Alpha-1B-glycoprotein	A1BG
Q7SIH1	Alpha-2-macroglobulin	A2M
Q9XSJ4	Alpha-enolase	ENO1
F1MBJ3	Alpha-mannosidase	LOC107132586
Q2NKV1	Angiogenin, ribonuclease, RNase A family, 5	RNASE4
P10152	Angiogenin-1	ANG1
F1MQJ0	Angiotensin-converting enzyme	ACE
Q32LF7	Beta-1,4-galactosyltransferase	B4GALTA
Q58D55	Beta-galactosidase	GLB1
A0A3Q1MDD4	Beta-glucuronidase	GUSB
E1B9H0	Beta-hexosaminidase	LOC786974
H7BWW2	Beta-hexosaminidase	HEXB
Q29444	Beta-mannosidase	MANBA
G3X8E3	Beta-microseminoprotein	MSMB
P13600	Beta-nerve growth factor	NGF
A0A3Q1MIM1	Binder of sperm protein homolog 1	LOC100299268
Q8SPF8	BPI fold-containing family B member 1	BP1FB1
A5PJL8	C1QTNF5 protein	C1QTNF5
Q6R8F2	Cadherin-1	CDH1
E1BN79	Carboxylic ester hydrolase	CES5A
A0A3Q1MFF3	Carboxypeptidase Q	CPQ
P22226	Cathelicidin-1	CATHL1
P07688	Cathepsin B	CTSB
Q9BGU5	Cathepsin D	cat-D
Q5E998	Cathepsin L2	CTSV
P25326	Cathepsin S	CTSS
A5PJF7	C-C motif chemokine	CCL2
P28291	C-C motif chemokine 2	CCL2
F1MX50	Cellular repressor of E1A-stimulated genes 1	CREG1
P17697	Clusterin	CLU
Q2UVX4	Complement C3	C3
P81187	Complement factor B	CFB
Q28085	Complement factor H	CFH
P55206	C-type natriuretic peptide	NPPC
E1BLI4	CUB domain-containing protein
Q5DPW9	Cystatin E/M	CST6
Q3ZCL0	Cysteine-rich secretory protein 2	CRISP3
F1MGQ1	Deoxyribonuclease	DNASE1L3
A7E3B2	Deoxyribonuclease-1	DNASE1L3
A6QNX2	DPP7 protein	DPP7
Q0VCX2	Endoplasmic reticulum chaperone BiP	HSPA5
Q3ZC64	Ephrin-A1	EFNA1
E1B9P4	Epididymal sperm binding protein 1	ELSPBP1
Q3SZZ9	FGG protein	FGG
P02672	Fibrinogen alpha chain	FGA
P02676	Fibrinogen beta chain	FGB
F1MGU7	Fibrinogen gamma-B chain	FGG
Q3SZB7	Fructose-1,6-bisphosphatase 1	FBP1
B2KJ42	fructose-bisphosphatase
A7E3W2	Galectin-3-binding protein	LGALS3BP
Q3SX14	Gelsolin	GSN
D4QBB4	Globin A1	HBB
A0A3Q1MP70	Glucose-6-phosphate isomerase	GPI
Q28120	Glutaminyl-peptide cyclotransferase	QPCT
A0A3Q1M7E3	Glutathione peroxidase	LOC1124441537
P37141	Glutathione peroxidase 3	GPX3
Q2KJE5	Glyceraldehyde-3-phosphate dehydrogenase, testis-specific	GAPDHS
Q76LV2	Heat shock protein HSP 90-alpha	HSP90AA1
D4QBB3	Hemoglobin beta	HBB
P02070	Hemoglobin subunit beta	HBB
A0A3Q1MA45	Hensin	SRCR domain containing protein
P62803	Histone H4
Q2YDK3	Hyaluronidase	SPAM1
G3MXB5	IgA constant region
A5D7Q2	Igh protein
G3N0V0	Immunoglobulin heavy constant mu
Q3SYR8	Immunoglobulin J chain	JCHAN
F1N191	Interleukin 4 induced 1	IL4I1
Q32LE5	Isoaspartyl peptidase/L-asparaginase	ASRGL1
F1MYA6	IZUMO family member 4	IZUMO4
A0A3Q1M1V3	Kazal-like domain-containing protein	LOC100296105
A6QNZ7	Keratin 10	KRT10
M0QVY0	Keratin 6A	KRT6A
P06394	Keratin, type I cytoskeletal 10	KRT10
F1MC11	Keratin, type I cytoskeletal 14	KRT14
G3N0V2	Keratin, type II cytoskeletal 1	KRT1
Q5XQN5	Keratin, type II cytoskeletal 5	KRT5
A5D7M6	KRT5 protein	KRT5
A4FV94	KRT6A protein	KRT64
Q95114	Lactadherin	MFGE8
Q6LBN7	Lactoferrin
P24627	Lactotransferrin	LTF
E1B6Z6	Lipocalin 2	LCN2
A0A3Q1M858	Lipocln_cytosolic_FA-bd_dom domain-containing protein	LOC100295548
E1BDF3	Matrilin 4	MATNA
E1BG25	Melanotransferrin	MELTF
A0A3Q1MDA5	Mesothelin	MSLN
P16368	Metalloproteinase inhibitor 2	TIMP2
Q3T0K7	MFGE8 protein	MFGE8
A6QPE2	MGC148336 protein	MGC148336
A6QP39	MSLN protein	MSLN
E1BI74	NAD(P)(+)--arginine ADP-ribosyltransferase	LOC507756
P79345	NPC intracellular cholesterol transporter 2	NPC2
Q0P569	Nucleobindin-1	NUCB1
Q8SPP7	Peptidoglycan recognition protein 1	PGLYRP1
H2CNR1	Peptidoglycan-recognition protein	PGLYRP1
P80311	Peptidyl-prolyl cis-trans isomerase B	PPIB
P13696	Phosphatidylethanolamine-binding protein 1	PEBP1
Q3T010	Phosphatidylethanolamine-binding protein 4	PEBP4
Q32KN6	Phosphoglycerate kinase	PGK2
F1N2F2	Phosphoglycerate mutase	PGAM2
Q32KV0	Phosphoglycerate mutase 2	PGAM2
F1MB08	phosphopyruvate hydratase	ENO1
A6QNW3	PIGR protein	PIGR
A5D7U1	Placenta-expressed transcript 1 protein	PLET1
Q9N2I2	Plasma serine protease inhibitor	SERPINA5
Q28017	Platelet-activating factor acetylhydrolase	PLA2G7
P81265	Polymeric immunoglobulin receptor	PIGR
P0CG53	Polyubiquitin-B	UBB
P0CH28	Polyubiquitin-C	UBC
P25975	Procathepsin L	CTSL
P26779	Prosaposin	PSAP
O02853	Prostaglandin-H2 D-isomerase	PTGDS
G3MX67	Protein LEG1 homolog	LOC101907989
P15467	Ribonuclease 4	RNASE4
W0UV03	Ribonuclease A C1	RAC1
W0UVF3	Ribonuclease A M1	RAM1
A6QPK0	SCGB2A2 protein	SCGBA2
A0JNP2	Secretoglobin family 1D member	SCGB1D
P81019	Seminal plasma protein BSP-30 kDa	Seminal plasma protein BSP-30 kDPN
P02784	Seminal plasma protein PDC-109
P00669	Seminal ribonuclease	SRN
Q8HZY1	Serine protease inhibitor clade E member 2	SERPINE2
Q29443	Serotransferrin	TF
Q08DC0	Serpin peptidase inhibitor, clade E	SERPINE2
A6QQ77	Sperm acrosome membrane-associated protein 3	SPACA3
Q2PMM0	Sperm inner acrosomal membrane protein IAM38
Q4R0H2	Spermadhesin 2	spadh2
P29392	Spermadhesin-1	SPDHP1
F1MM32	Sulfhydryl oxidase	QS0X1
Q2KIM0	Tissue alpha-L-fucosidase	FUCA1
Q7YRQ8	Tissue factor pathway inhibitor 2	TFP12
Q0V8B6	Tripeptidyl-peptidase 1	TPP1
P62992	Ubiquitin-40S ribosomal protein S27a	RPS27A
P63048	Ubiquitin-60S ribosomal protein L40	UBA52
A0A3Q1M4K3	Ubiquitin-like domain-containing protein	LOC101902760
F1N1Z8	Uncharacterized protein	LOC104975830
F1N3U5	Vanin 2	VNN2
Q3T0Z0	WAP four-disulfide core domain 2	WFDC2
F1MNH9	WAP four-disulfide core domain protein 13	LOC112449384
Q3ZCH5	Zinc-alpha-2-glycoprotein	AZGP1
Q32KZ7	Zona pellucida binding protein	ZPBP
E1BNL3	Zonadhesin	ZAN
														SAP-2); Saposin-D	Component C)	Protein C)]
														SAP-2); Saposin-D	Component C)	Protein C)]

## Sheet: Table S3
Entry	Protein names	Gene name
A0A3Q1MCG3	5'-nucleotidase	NT5E
P79343	Acrosin	bovine proacrosin
E1B7S8	Acrosin-binding protein	ACRBP
P60712	Actin, cytoplasmic 1	ACTB
P63258	Actin, cytoplasmic 2	ACTG1
Q2NKZ3	ADAM metallopeptidase domain 32	ADAM32
A0A3Q1N2Q9	Adenylate kinase isoenzyme 1	AK1
P02769	Albumin	ALB
Q2KJF1	Alpha-1B-glycoprotein	A1BG
Q2NKV1	Angiogenin, ribonuclease, RNase A family, 5	RNASE4
P10152	Angiogenin-1	ANG1
F1MQJ0	Angiotensin-converting enzyme	ACE
Q32LF7	Beta-1,4-galactosyltransferase	B4GALTA
A0A3Q1MDD4	Beta-glucuronidase	GUSB
E1B9H0	Beta-hexosaminidase	LOC786974
H7BWW2	Beta-hexosaminidase	HEXB
Q29444	Beta-mannosidase	MANBA
G3X8E3	Beta-microseminoprotein	MSMB
P13600	Beta-nerve growth factor	NGF
A0A3Q1MIM1	Binder of sperm protein homolog 1	LOC100299268
Q8SPF8	BPI fold-containing family B member 1	BP1FB1
A5PJL8	C1QTNF5 protein	C1QTNF5
Q6R8F2	Cadherin-1	CDH1
E1BN79	Carboxylic ester hydrolase	CES5A
A0A3Q1MFF3	Carboxypeptidase Q	CPQ
P22226	Cathelicidin-1	CATHL1
P07688	Cathepsin B	CTSB
Q9BGU5	Cathepsin D	cat-D
Q5E998	Cathepsin L2	CTSV
A5PJF7	C-C motif chemokine	CCL2
P28291	C-C motif chemokine 2	CCL2
F1MX50	Cellular repressor of E1A-stimulated genes 1	CREG1
P17697	Clusterin	CLU
Q2UVX4	Complement C3	C3
P81187	Complement factor B	CFB
Q28085	Complement factor H	CFH
P55206	C-type natriuretic peptide	NPPC
E1BLI4	CUB domain-containing protein
Q5DPW9	Cystatin E/M	CST6
Q3ZCL0	Cysteine-rich secretory protein 2	CRISP3
F1MGQ1	Deoxyribonuclease	DNASE1L3
Q3ZC64	Ephrin-A1	EFNA1
E1B9P4	Epididymal sperm binding protein 1	ELSPBP1
B2KJ42	fructose-bisphosphatase
A7E3W2	Galectin-3-binding protein	LGALS3BP
Q3SX14	Gelsolin	GSN
A0A3Q1MP70	Glucose-6-phosphate isomerase	GPI
Q28120	Glutaminyl-peptide cyclotransferase	QPCT
A0A3Q1M7E3	Glutathione peroxidase	LOC1124441537
P37141	Glutathione peroxidase 3	GPX3
Q2KJE5	Glyceraldehyde-3-phosphate dehydrogenase, testis-specific	GAPDHS
Q2YDK3	Hyaluronidase	SPAM1
Q3T101	IGL@ protein	IGL@
A0A3Q1LWV8	Ig-like domain-containing protein
G3N0V0	Immunoglobulin heavy constant mu
Q32LE5	Isoaspartyl peptidase/L-asparaginase	ASRGL1
A6QNZ7	Keratin 10	KRT10
M0QVY0	Keratin 6A	KRT6A
P06394	Keratin, type I cytoskeletal 10	KRT10
F1MC11	Keratin, type I cytoskeletal 14	KRT14
G3N0V2	Keratin, type II cytoskeletal 1	KRT1
Q5XQN5	Keratin, type II cytoskeletal 5	KRT5
A5D7M6	KRT5 protein	KRT5
A4FV94	KRT6A protein	KRT6A
Q6LBN7	Lactoferrin
P24627	Lactotransferrin	LTF
A0A3Q1M858	Lipocln_cytosolic_FA-bd_dom domain-containing protein	LOC100295548
A0A3Q1MDA5	Mesothelin	MSLN
P16368	Metalloproteinase inhibitor 2	TIMP2
A6QP39	MSLN protein	MSLN
P79345	NPC intracellular cholesterol transporter 2	NPC2
Q0P569	Nucleobindin-1	NUCB1
P31096	Osteopontin	SPP1
Q8SPP7	Peptidoglycan recognition protein 1	PGLYRP1
H2CNR1	Peptidoglycan-recognition protein	PGLYRP1
P80311	Peptidyl-prolyl cis-trans isomerase B	PPIB
Q3T010	Phosphatidylethanolamine-binding protein 4	PEBP4
A6QNW3	PIGR protein	PIGR
Q9N2I2	Plasma serine protease inhibitor	SERPINA5
Q28017	Platelet-activating factor acetylhydrolase	PLA2G7
P81265	Polymeric immunoglobulin receptor	PIGR
P25975	Procathepsin L	CTSL
P26779	Prosaposin	PSAP
G3MX67	Protein LEG1 homolog	LOC101907989
P15467	Ribonuclease 4	RNASE4
W0UV03	Ribonuclease A C1	RAC1
W0UVF3	Ribonuclease A M1	RAM1
A6QPK0	SCGB2A2 protein	SCGB2A2
A0JNP2	Secretoglobin family 1D member
P04557	Seminal plasma protein A3
P81019	Seminal plasma protein BSP-30 kDa
P02784	Seminal plasma protein PDC-109
P00669	Seminal ribonuclease	SRN
Q8HZY1	Serine protease inhibitor clade E member 2	SERPINE2
Q29443	Serotransferrin	TF
Q08DC0	Serpin peptidase inhibitor, clade E	SERPINE2
A6QQ77	Sperm acrosome membrane-associated protein 3	SPACA3
Q4R0H2	Spermadhesin 2	spadh2
P29392	Spermadhesin-1	SPADH1
F1MM32	Sulfhydryl oxidase	QS0X1
Q7YRQ8	Tissue factor pathway inhibitor 2	TFPI2
Q0V8B6	Tripeptidyl-peptidase 1	TPP1
F1N1Z8	Uncharacterized protein	LOC104975830
F1N3U5	Vanin 2	VNN2
Q3T0Z0	WAP four-disulfide core domain 2	LOC112449384
Q3ZCH5	Zinc-alpha-2-glycoprotein	AZGP1
Q32KZ7	Zona pellucida binding protein	ZPBP
E1BNL3	Zonadhesin	ZAN

## Sheet: Table S4
Accession entry	Protein description	Gene ID	Group reliability	Functional attribute (from UniProtKB database)
A0A3Q1N2Q9	Adenylate kinase isoenzyme 1	AK1	FE upregulated	Energy metabolism
P29392	Spermadhesin-1	SPADH1	LE upregulated	This protein appears to be a potent growth factor with effects on ovarian granulosa cells; heparin binding; positive of sperm capacitation; participates in sperm-egg binding
Q28120	Glutaminyl-peptide cyclotransferase	QPCT	FE upregulated	Responsible for the biosynthesis of pyroglutamyl peptides. catalyzes N-terminal pyroglutamate formation
B2KJ42	fructose-bisphosphatase		FE upregulated	Negative regulator of glycolysis; generating NADPH.
F1MX50	Cellular repressor of E1A-stimulated genes 1	CREG1	FE upregulated	Regulation of transcription, DNA-dependent
Q2YDK3	Hyaluronidase	SPAM1	FE upregulated	Involves in single fertilization, sperm-oocyte fusion
A0A3Q1MP70	Glucose-6-phosphate isomerase	GPI	FE upregulated	Positive regulation of immunoglobulin production, position regulation of endothelial cell migration, in utero embryonic development, part of pyruvate kinase activity
H7BWW2	Beta-hexosaminidase	HEXB	FE upregulated	Ganglioside catabolic process, beta-N-acetylhexosaminidase activity, Metabolic pathways,
E1B9H0	Beta-hexosaminidase	LOC786974	FE upregulated	Carbohydrate metabolic process
E1BNL3	Zonadhesin	ZAN	FE upregulated	Signaling and cellular processes
A0A3Q1MDD4	Beta-glucuronidase	GUSB	FE upregulated	Inhibited by L-aspartic acid; carbohydrate metabolic process, keratan sulfates degradation
Q2NKZ3	ADAM metallopeptidase domain 32	ADAM32	FE upregulated	Metalloendoprotease activity, peptidolysis,
F1MQJ0	Angiotensin-converting enzyme	ACE	FE upregulated	Testis development, regulates of angiotensin metabolism, post-transcriptional gene expression,
P02769	Albumin	ALB	FE upregulated	Preserve sperm against lipid peroxidation
A6QQ77	Sperm acrosome membrane-associated protein 3	SPACA3	FE upregulated	Sperm-oocyte adhesion and fusion (fertilization)
P79343	Acrosin	bovin proacrosine	FE upregulated	Spermatozoa protease
Q32KZ7	Zona pellucida binding protein	ZPBP	FE upregulated	Sperm-oocyte adhesion at oocyte zona pellucida glycoprotein
E1B9P4	Epididymal sperm binding protein 1	ELSPBP1	FE upregulated	Relates to sperm capacitation
E1B7S8	Acrosin-binding protein	ACRBP	FE upregulated	Acrosome formation and fertilization
A0A3Q1M7E3	Glutathione peroxidase	LOC112441537	FE upregulated	Responds to oxidative stress, peroxidase reaction
Q2KJE5	Glyceraldehyde-3-phosphate dehydrogenase, testis-specific	GAPDHS	FE upregulated	Causes alterations between different pathways for energy production during spermatogenesis and in the spermatozoon. Needed for sperm motility and male fertility. metabolic pathways, binds to sperm fibrous sheath
Q32LE5	Isoaspartyl peptidase/L-asparaginase	ASRGL1	FE upregulated	Metabolic pathways, alanine, aspartate and glutamate metabolism
P00669	Seminal ribonuclease	SRN	FE upregulated	Sperm capacitation, anti-oxidative function, immunosuppression, catalytic activity
P02784	Seminal plasma protein PDC-109		FE upregulated	Interacts with heparin-like glycosaminoglycan of the female genital tract, prevents premature capacitation; enhances spermatozoa fertilizing capacity.
E1BN79	Carboxylic ester hydrolase	CES5A	FE upregulated	Hydrolase activity, acting on glycosyl bonds
G3MX67	Protein LEG1 homolog	LOC101907989	LE upregulated
F1N191	Interleukin 4 induced 1	IL4I1	FE upregulated	Regulation of T lymphocyte proliferation, catalytic processes.
A0A3Q1MFF3	Carboxypeptidase Q	CPQ	FE upregulated	Metalloexodipeptidase activity,
Legend:
FE: First ejaculate
FL: Last ejaculate
